# Supplementary material for: Functional CDKN2A assay identifies frequent deleterious alleles misclassified as variants of uncertain significance
Source: eLife. 2022 Jan 10;11:e71137. doi: 10.7554/eLife.71137 (PMC8824478; doi:10.7554/eLife.71137)
Supplement: Figure 2—source data 2. [file elife-71137-fig2-data2.zip]

Archive with 1 entries (1 files):
- Figure 2source data 2.pdf
