# Supplementary material for: Functional CDKN2A assay identifies frequent deleterious alleles misclassified as variants of uncertain significance
Source: eLife. 2022 Jan 10;11:e71137. doi: 10.7554/eLife.71137 (PMC8824478; doi:10.7554/eLife.71137)
Supplement: Figure 3—figure supplement 1—source data 1. [file elife-71137-fig3-figsupp1-data1.zip]

Archive with 1 entries (1 files):
- Figure 3figure supplement 1source data 1.pdf
